# Supplementary material for: Self-Management Interventions for Kidney Transplant Recipients: A Systematic Review
Source: Healthcare (Basel). 2025 Aug 5;13(15):1918. doi: 10.3390/healthcare13151918 (PMC12345960; doi:10.3390/healthcare13151918)
Supplement: Supplementary file 1 [file healthcare-13-01918-s001.zip]

Archive with 4 entries (4 files):
- Supplementary Materials S3.pdf
- Supplementary Materials S4.pdf
- Table S1_PRISMA_checklist_250701.pdf
- Table S2_PRISMA_2020_abstract_checklist.pdf
